# Supplementary material for: Identification of Non-Volatile Compounds That Impact Flavor Disliking of Whole Wheat Bread Made with Aged Flours
Source: Molecules. 2022 Feb 16;27(4):1331. doi: 10.3390/molecules27041331 (PMC8876722; doi:10.3390/molecules27041331)
Supplement: Supplementary file 1 [file molecules-27-01331-s001.zip]

Archive with 1 entries (1 files):
- molecules-1582444-supplementary.pdf
